# Supplementary material for: An Increase in HSF1 Expression Directs Human Mammary Epithelial Cells toward a Mesenchymal Phenotype
Source: Cancers (Basel). 2023 Oct 12;15(20):4965. doi: 10.3390/cancers15204965 (PMC10605143; doi:10.3390/cancers15204965)
Supplement: Supplementary file 1 [file cancers-15-04965-s001.zip]

Archive with 2 entries (2 files):
- cancers-2641198-File S1.pdf
- cancers-2641198-supplementary.xlsx
